# Supplementary material for: Ex Vivo Plasma Application on Human Brain Microvascular Endothelial-like Cells for Blood–Brain Barrier Modeling
Source: Int J Mol Sci. 2025 Apr 3;26(7):3334. doi: 10.3390/ijms26073334 (PMC11989380; doi:10.3390/ijms26073334)
Supplement: Supplementary file 1 [file ijms-26-03334-s001.zip]

Archive with 1 entries (1 files):
- ijms-3458422-supplementary.pdf
